# Supplementary material for: Fibroblast-induced mammary epithelial branching depends on fibroblast contractility
Source: PLoS Biol. 2024 Jan 10;22(1):e3002093. doi: 10.1371/journal.pbio.3002093 (PMC10805323; doi:10.1371/journal.pbio.3002093)
Supplement: S1 Data — The data are organized into separate sheets corresponding to the following figure panels: 1B, 1C, 1D, 1E, 2B, 2D, 3C, 3G, 4D, 4F, 4H, 4I, 5B, 5C, 5F, 5G, 6B, S2C, S2E, S3B, S4B, S4D, S5C, S5D, S6B, S6C, S6D, S7A, S8B, S8C, S9B, S10C, S10D, S10G, and S11B. (XLSX) [file pbio.3002093.s019.xlsx]

## Sheet: figure 1B
	branching org %			AVG	SD
	FGF2	repl1	85	70	15
		repl2	70
		repl3	55
	fibro	repl1	86.4	90.1333	5.14328
		repl2	88
		repl3	96

## Sheet: Figure 1C
		branch looped	br no loop
	230714	92.3077	7.69231
	230623	86.6667	13.3333
	210206	73.3333	26.6667
	avg	84.1026	15.8974
	sd	9.74359	9.74359

## Sheet: figure 1D
			ORG	# of branches			# of branches (AVG)			AVG	SD
	FGF2	replicate 1	1	19			FGF2	replicate 1	9.35294	6.53431	2.44988
			2	6				replicate 2	4.91667
			3	7				replicate 3	5.33333
			4	2			fibro	replicate 1	2.95455	3.0337	0.304925
			5	11				replicate 2	3.54167
			6	4				replicate 3	3.10526
			7	9				replicate 4	2.53333
			8	19
			9	13
			10	7
			11	8
			12	9
			13	5
			14	6
			15	2
			16	13
			17	19
		replicate 2	1	6
			2	3
			3	10
			4	6
			5	2
			6	6
			7	3
			8	1
			9	3
			10	5
			11	3
			12	7
			13	5
		replicate 3	1	2
			2	5
			3	5
			4	3
			5	8
			6	2
			7	1
			8	1
			9	13
			10	6
			11	4
	fibro	replicate 1	1	1
			2	1
			3	5
			4	2
			5	3
			6	5
			7	2
			8	4
			9	2
			10	4
			11	2
			12	2
			13	3
			14	4
			15	1
			16	3
			17	1
			18	3
			19	5
			20	3
			21	7
			22	2
		replicate 2	1	6
			2	3
			3	2
			4	1
			5	4
			6	7
			7	2
			8	2
			9	4
			10	5
			11	3
			12	4
			13	4
			14	5
			15	2
			16	3
			17	2
			18	2
			19	4
			20	5
			21	6
			22	3
			23	4
			24	2
		replicate 3	1	7
			2	1
			3	1
			4	3
			5	8
			6	4
			7	2
			8	3
			9	2
			10	1
			11	3
			12	2
			13	2
			14	4
			15	2
			16	3
			17	3
			18	5
			19	3
		replicate 4	1	2
			2	4
			3	2
			4	2
			5	2
			6	2
			7	2
			8	3
			9	3
			10	3
			11	3
			12	3
			13	2
			14	3
			15	2
			16	3
			17	2
			18	3
			19	2
			20	2
			21	3
			22	7
			23	1
			24	2
			25	1
			26	1
			27	2
			28	2
			29	3
			30	4

## Sheet: figure 1E
	day	replicate 1																	replicate2												replicate 3																		AVG
fibro	1	0.963321	0.930329	0.857772	0.943135	0.939537	0.950018	0.926108	0.6272	0.708026	0.865691	0.930253	0.932865	0.800551	0.977201	0.967741	0.813817		0.947767	0.936598	0.957145	0.949181	0.919798	0.876458	0.929295	0.972835	0.889752	0.883368	0.789696		0.878992	0.870389	0.867655	0.884182	0.808593	0.959506	0.677253	0.838618	0.970855	0.973292	0.915738	0.893854	0.95328	0.978238	0.946734	0.894268	0.964881		0.896859
	2	0.97078	0.890007	0.807762	0.942032	0.91848	0.928297	0.9674	0.768056	0.790475	0.969346	0.908905	0.887047	0.742804	0.925837	0.979969	0.926755		0.961427	0.967196	0.926338	0.960379	0.935273	0.952137	0.920222	0.9054	0.955426	0.96497	0.898924		0.909228	0.827112	0.957013	0.95428	0.845502	0.956677	0.891416	0.928359	0.967909	0.962602	0.922135	0.905961	0.929542	0.970242	0.963067	0.928675	0.965001		0.919463
	3	0.962969	0.840134	0.598484	0.762315	0.886921	0.844682	0.70282	0.676337	0.650771	0.9626	0.627035	0.601986	0.805727	0.908278	0.893425	0.808417		0.811481	0.842298	0.85841	0.784121	0.682138	0.916541	0.659909	0.90025	0.885016	0.842445	0.79871		0.826104	0.91804	0.940321	0.97001	0.619986	0.964689	0.825816	0.912636	0.91081	0.816899	0.850736	0.847907	0.706145	0.46409	0.943679	0.852911	0.868745		0.812585
	3.5	0.940077	0.769467	0.47845	0.431049	0.769324	0.60378	0.475956	0.466787	0.473975	0.934001	0.442709	0.456033	0.654609	0.866245	0.952917	0.615409		0.667595	0.797763	0.657615	0.700426	0.599443	0.914048	0.635951	0.651038	0.845483	0.755338	0.649203		0.809566	0.886448	0.926515	0.920946	0.383164	0.789437	0.673846	0.821474	0.815434	0.749818	0.805448	0.561686	0.565397	0.285765	0.786346	0.569318	0.79393		0.689755
	4	0.724966	0.433882	0.351399	0.337143	0.390709	0.402705	0.419849	0.298434	0.414845	0.752773	0.338	0.407191	0.486574	0.634279	0.83992	0.459141		0.588745	0.627276	0.700021	0.553373	0.491748	0.574897	0.49633	0.591507	0.627379	0.56984	0.497794		0.609523	0.755404	0.861118	0.868566	0.305032	0.696735	0.546068	0.661025	0.563577	0.630944	0.685847	0.430684	0.422949	0.242439	0.655736	0.391331	0.651382		0.545206
	4.5	0.527033	0.434346	0.293208	0.315344	0.350042	0.398015	0.418632	0.270388	0.328979	0.570192	0.322134	0.374104	0.441007	0.483026	0.65001	0.350905		0.402946	0.450065	0.574637	0.417773	0.456927	0.561793	0.582359	0.554661	0.470673	0.396284	0.494243		0.559932	0.83154	0.666134	0.770685	0.250462	0.572162	0.506006	0.573996	0.50574	0.497104	0.568742	0.401663	0.386557	0.219165	0.54677	0.402392	0.580291		0.471115
	5	0.427384	0.34355	0.252077	0.324415	0.406196	0.394591	0.397207	0.257967	0.302263	0.483137	0.283999	0.343211	0.499642	0.507971	0.51362	0.349578		0.426461	0.424536	0.545124	0.385931	0.448909	0.531658	0.568537	0.517844	0.433741	0.412763	0.423654		0.570929	0.605389	0.629248	0.804303	0.283678	0.476818	0.446792	0.43007	0.344363	0.459782	0.506354	0.340262	0.309752	0.224841	0.495016	0.322388	0.567373		0.432348
	day	replicate 1																	replicate 2															replicate 3
FGF2	1	0.641604	0.997243	0.999817	1.00073	0.992132	1.00009	0.991557	0.987363	0.999463	1.00225	0.996485	0.999305	0.998389	0.999139	1.00007	0.99419		0.989003	1.00088	0.939309	0.900964	0.998333	0.877132	1.00008	0.903316	0.998893	0.995309	0.997195	0.999652	0.928089	0.997398		0.70835	0.949609	0.961613	0.962275	0.979706	0.779509	0.968054	0.954326	0.974733	0.953824						0.957935
	2	0.794945	1.00121	1.00019	0.998898	0.999749	0.883933	0.99924	0.999806	0.99951	1.00034	0.992955	0.998312	0.999965	0.995621	0.999136	1.00038		1.00033	0.79111	0.99976	0.899632	0.998532	0.998015	0.997963	0.999998	1.00048	0.998954	0.986492	0.998333	0.963276	0.999935		0.955135	0.943002	0.968828	0.972765	0.929186	0.914363	0.964881	0.94464	0.948329	0.969045						0.970179
	3	0.578939	0.996787	1.00003	0.9944	1.00148	0.536219	0.98496	1.00045	0.993227	0.999734	0.995992	0.998144	0.980733	0.995788	1.00005	0.859926		0.997292	0.868232	0.905151	0.613895	1.00033	0.999173	0.936369	1.0001	0.99943	0.982601	0.926111	0.968134	0.952679	1.00008		0.970811	0.957657	0.969595	0.972069	0.973759	0.89763	0.97712	0.665495	0.966484	0.978354						0.934885
	4	0.373703	0.742252	0.728754	0.799627	0.608142	0.387989	0.725299	0.99986	0.806562	0.861477	0.768184	0.898954	0.638356	0.988725	0.720377	0.768863		0.905639	0.814212	0.836229	0.42155	1.00024	0.74606	0.909554	0.883901	0.927214	0.855954	0.929639	0.753663	0.868719	0.999428		0.922261	0.92628	0.915234	0.875563	0.818266	0.835672	0.977598	0.44701	0.909879	0.918372						0.805382
	5	0.303494	0.519108	0.407981	0.532066	0.468967	0.449595	0.525081	0.858193	0.734033	0.626672	0.686501	0.820479	0.559514	0.853382	0.391874	0.430894		0.758474	0.781224	0.710237	0.457876	0.99787	0.662161	0.870099	0.758893	0.868307	0.74865	0.958112	0.517983	0.790439	0.999746		0.612371	0.600426	0.81146	0.735906	0.382785	0.650124	0.787402	0.39444	0.639264	0.557757						0.655496
[truncated: 1 more columns]

## Sheet: figure 2B
	SU5402
	mock	FGF2	mock	basal+fibro
	100	10	100	73.6842
	100	15	100	91.6667
	100	0	100	93.5673
			100	54.5455
AVG		8.33333		78.3659
SD		7.63763		18.233
	U0126
	mock	FGF2	mock	basal+fibro
	100	30	100	83
	100	15	100	80
	100	0	100	83
			100	75
			100	87
			100	24
AVG		15		72
SD		15		23.8495

## Sheet: Figure 2D
	no fibro	cond. Medium	transwell	bottom	dsipersed	aggregate
	0	0	0	0	50	90
	0	0	0	0	30	100
	0	0	0	0	87
	0	0		0	55
	0	0		0	70
	0			0	100
	0		0	0	20.2
	0		0	0	33.8
	0			0	22.2
	0			0	65
	0			0	40.5
	0			0	59.1
	0				31.8
	0				25
	0				71.4	72.2
	0				65	100
	0				100
					87.5

## Sheet: Figure 3C
	% of structures in contact with fibro
		tip	neck
	exp1	25	100
	exp1	25	100
	exp1	0	100
	exp1	0	100
	exp1	0	100
	exp1	0	100
	exp2	0	100
	exp2	0	83.3333
	exp3	0	100
	exp3	0	100
	exp3	20	100
	exp4	33.3333	100
	exp4	0	100
	exp4	25	75
	exp4	0	100
	exp4	0	100
	exp4	0	100
	exp4	0	100
	exp4	0	100
	exp5	0	100
	exp5	33.3333	100
	AVG	7.69841	98.0159
	SD	12.4454	6.24921

## Sheet: Figure 3G
		relative gray value
	um	tomato	LAMA	ACTB
	0	0.164744	0.279705	0.181525
	0.119863	0.156739	0.194799	0.17587
	0.239726	0.153708	0.169125	0.148223
	0.359589	0.173704	0.227271	0.160905
	0.479452	0.173093	0.218962	0.166025
	0.599315	0.19574	0.224386	0.15346
	0.719178	0.135143	0.229936	0.151118
	0.839041	0.162992	0.175636	0.151926
	0.958904	0.148843	0.184248	0.153063
	1.07877	0.179706	0.237082	0.153261
	1.19863	0.159461	0.184783	0.162039
	1.31849	0.157219	0.187032	0.169074
	1.43836	0.162924	0.256494	0.174464
	1.55822	0.159987	0.27967	0.182831
	1.67808	0.142235	0.299207	0.156646
	1.79795	0.182446	0.208607	0.165604
	1.91781	0.180871	0.264089	0.168787
	2.03767	0.157379	0.252918	0.18078
	2.15753	0.157782	0.239061	0.173334
	2.2774	0.170116	0.228041	0.181222
	2.39726	0.176003	0.304123	0.175007
	2.51712	0.181046	0.337292	0.176785
	2.63699	0.166139	0.241896	0.193156
	2.75685	0.176645	0.18987	0.211087
	2.87671	0.172489	0.221436	0.242192
	2.99658	0.182081	0.257747	0.247226
	3.11644	0.192595	0.31564	0.245846
	3.2363	0.198163	0.321006	0.248581
	3.35616	0.188015	0.308652	0.269985
	3.47603	0.202327	0.30878	0.285034
	3.59589	0.187786	0.38093	0.300495
	3.71575	0.211936	0.297107	0.320796
	3.83562	0.1956	0.406148	0.351058
	3.95548	0.221819	0.38043	0.404415
	4.07534	0.237475	0.343329	0.510366
	4.19521	0.247356	0.421413	0.648712
	4.31507	0.237387	0.478727	0.726307
	4.43493	0.246755	0.463793	0.83313
	4.55479	0.255817	0.53346	0.893664
	4.67466	0.288238	0.57921	0.991146
	4.79452	0.265092	0.658892	1
	4.91438	0.261896	0.67347	0.979391
	5.03425	0.3246	0.785662	0.84488
	5.15411	0.361173	0.870986	0.696664
	5.27397	0.346858	1	0.555816
	5.39384	0.37998	0.823616	0.44317
	5.5137	0.41189	0.758074	0.346346
	5.63356	0.458253	0.779166	0.279984
	5.75342	0.490756	0.84021	0.232246
	5.87329	0.510515	0.620166	0.217087
	5.99315	0.548887	0.674742	0.197858
	6.11301	0.583092	0.673949	0.183792
	6.23288	0.615291	0.556005	0.190288
	6.35274	0.608042	0.530926	0.176385
	6.4726	0.693767	0.462355	0.16708
	6.59247	0.695718	0.468771	0.152571
	6.71233	0.690261	0.472075	0.137457
	6.83219	0.75749	0.42547	0.147032
	6.95205	0.696114	0.431961	0.132843
	7.07192	0.638049	0.492548	0.124637
	7.19178	0.67108	0.377452	0.115905
	7.31164	0.667301	0.302811	0.121198
	7.43151	0.660212	0.279264	0.117675
	7.55137	0.652421	0.266351	0.117663
	7.67123	0.725844	0.384412	0.107043
	7.7911	0.742513	0.336874	0.0968302
	7.91096	0.71572	0.347891	0.0948719
	8.03082	0.792324	0.342462	0.096208
	8.15068	0.779886	0.319823	0.0918387
	8.27055	0.813395	0.261672	0.0888169
	8.39041	0.747097	0.384128	0.0884283
	8.51027	0.765542	0.207091	0.0849494
	8.63014	0.846165	0.331347	0.0892293
	8.75	0.768954	0.242483	0.0814892
	8.86986	0.884435	0.188327	0.0899884
	8.98973	0.861894	0.245632	0.0820933
	9.10959	0.908017	0.258576	0.0873083
	9.22945	0.9146	0.237121	0.0828371
	9.34932	0.830181	0.195086	0.0903663
	9.46918	0.881499	0.215181	0.088762
	9.58904	0.806909	0.240471	0.0953651
	9.7089	0.831223	0.195383	0.090149
	9.82877	0.82346	0.201221	0.0857934
	9.94863	0.793411	0.220264	0.0889086
	10.0685	0.79767	0.264301	0.0958527
	10.1884	0.802621	0.231517	0.10283
	10.3082	0.771286	0.226038	0.0988978
	10.4281	0.779822	0.213371	0.106342
	10.5479	0.72189	0.16989	0.111596
	10.6678	0.720909	0.214189	0.104562
	10.7877	0.770131	0.197649	0.0998051
	10.9075	0.799846	0.229561	0.103218
	11.0274	0.82385	0.210139	0.0969858
	11.1473	0.829661	0.196044	0.089063
	11.2671	0.892291	0.206956	0.101881
	11.387	0.790287	0.182691	0.0998583
	11.5068	0.895147	0.252809	0.110047
	11.6267	0.910709	0.240363	0.108582
	11.7466	1	0.229337	0.123955
	11.8664	0.999188	0.240318	0.146376
	11.9863	0.988926	0.189771	0.157909
	12.1062	0.982561	0.177619	0.136108
	12.226	0.900693	0.198694	0.102021
	12.3459	0.724552	0.195409	0.0724124
	12.4658	0.579232	0.139754	0.0398608
	12.5856	0.414134	0.195939	0.0366828
	12.7055	0.293083	0.174355	0.03243
	12.8253	0.215544	0.133874	0.0316375
	12.9452	0.203539	0.20466	0.0310962
	13.0651	0.167523	0.193304	0.031603
	13.1849	0.171332	0.139544	0.0303365
	13.3048	0.178313	0.0937094	0.0295162
	13.4247	0.171619	0.17149	0.0330478
	13.5445	0.177166	0.124384	0.0310786
	13.6644	0.164042	0.126415	0.028308
	13.7842	0.163284	0.108373	0.0277004
	13.9041	0.165436	0.15041	0.0302154
	14.024	0.159674	0.130483	0.0314814
	14.1438	0.147675	0.136199	0.0291027
	14.2637	0.147359	0.135254	0.0317886
	14.3836	0.16273	0.15113	0.0322264
	14.5034	0.153067	0.132535	0.029096
	14.6233	0.159809	0.120671	0.0276162
	14.7432	0.164179	0.133344	0.0314576
	14.863	0.1722	0.115013	0.0272383
	14.9829	0.157843	0.104376	0.031469
	15.1027	0.142932	0.0981458	0.0315628
	15.2226	0.139787	0.156931	0.0304818
	15.3425	0.139566	0.13144	0.0299281
	15.4623	0.135163	0.130387	0.0297386
	15.5822	0.14054	0.0876531	0.0319396
	15.7021	0.126558	0.107767	0.0314571
	15.8219	0.115006	0.0967832	0.0303258
	15.9418	0.141134	0.0703531	0.0292623
	16.0616	0.116798	0.0896567	0.0290026
	16.1815	0.110219	0.10393	0.0279821
	16.3014	0.105168	0.126694	0.0334788
	16.4212	0.118397	0.155257	0.0286185
	16.5411	0.1188	0.125274	0.02963
	16.661	0.0981055	0.0970859	0.0295762
	16.7808	0.108765	0.0994647	0.030268
	16.9007	0.0970211	0.160205	0.0331512
	17.0205	0.111414	0.13871	0.0285258
	17.1404	0.118617	0.139049	0.0319453
	17.2603	0.113283	0.159468	0.031741
	17.3801	0.105859	0.162988	0.0274663
	17.5	0.115403	0.149983	0.0320465
	17.6199	0.127167	0.0744396	0.0308501

## Sheet: Figure 4D
	FGF2
	mock	Y	mock	Bleb
	100	109.09	100	81.8181
	100	140	100	122.5
	100	133.333	100	216.667
	100	137.5	100	25
AVG	100	129.981	100	111.496
SD		14.1961		80.7141
	fibro
	mock	Y	mock	Bleb
	100	6.8	100	0
	100	13	100	31
	100	69	100	0
	100	43	100	20
			100	0
			100	0
			100	0
			100	16
			100	50
			100	50
			100	55
			100	47
			100	40
			100	63
			100	108
			100	83
			100	81
			100	9.3
			100	64
AVG	100	32.95	100	37.7526
SD		28.7659		33.0291

## Sheet: Figure 4F
	rel. organoid branching (%)
		replicate 1	replicate 2	replicate 3		AVG	SD
	Ad-GFP	100	100	100
	Ad-Cre-GFP	25	35.1852	11.8421		24.0091	11.703

[truncated: 25 more sheets: Figure 4H, Figure 4I, Figure 5B, Figure 5C, Figure 5F, Figure 5G, Figure 6B, Suppl. Figure 2C, Suppl. Figure 2E, Suppl. Figure 3B, Suppl. Figure 4B, Suppl. Figure 4D, Suppl. Figure 5C, Suppl. Figure 5D, Suppl. Figure 6B, Suppl. Figure 6C, Suppl. Figure 6D, Suppl. Figure 7A, Suppl. Figure 8B, Suppl. Figure 8C …]
